# Supplementary material for: Antioxidant and Antiglycation Effects of Cistus × incanus Water Infusion, Its Phenolic Components, and Respective Metabolites
Source: Molecules. 2022 Apr 9;27(8):2432. doi: 10.3390/molecules27082432 (PMC9032239; doi:10.3390/molecules27082432)
Supplement: Supplementary file 1 [file molecules-27-02432-s001.zip]

Archive with 1 entries (1 files):
- molecules-1658162-supplementary.pdf
